# Supplementary material for: Surface-exposed proteins of pathogenic mycobacteria and the role of cu-zn superoxide dismutase in macrophages and neutrophil survival
Source: Proteome Sci. 2013 Nov 28;11:45. doi: 10.1186/1477-5956-11-45 (PMC4176128; doi:10.1186/1477-5956-11-45)
Supplement: Additional file 1: Figure S1 — List of M. avium surface proteins obtained by Mass-Espec. [file 1477-5956-11-45-S1.xlsx]

## Sheet: Sheet1
Uniprot Annotation	MAV Tag	Accession Number	Molecular Weight	Total Unique Peptides	Total % Coverage	Total Confidence	Detergent Unique Peptides	Detergent % Coverage	Detergent Confidence	Urea Unique Peptides	Urea % Coverage	Urea Confidence	Glu-C Unique Peptides	Glu-C % Coverage	Glu-C Confidence	Trypsin Unique Peptides	Trypsin % Coverage	Trypsin Confidence
DNA gyrase subunit B	MAV_0005	A0Q8S0_MYCA1	75 kDa	6	0.15	1	4	0.089	1	3	0.077	1	2	0.053	0.98	4	0.093	1
DNA gyrase, A subunit	MAV_0006	A0Q8S1_MYCA1	92 kDa	14	0.26	1	10	0.19	1	12	0.23	1	0	0	0	14	0.26	1
Serine/threonine protein kinases Drp72	MAV_0019	A0Q8T2_MYCA1	45 kDa	4	0.13	1	0	0	0	4	0.13	1	0	0	0	4	0.13	1
FHA domain protein	MAV_0023	A0Q8T6_MYCA1	14 kDa	2	0.27	1	0	0	0	2	0.27	1	0	0	0	2	0.27	1
Putative uncharacterized protein	MAV_0134	A0Q941_MYCA1	32 kDa	2	0.15	1	1	0.061	0.68	1	0.091	0.83	1	0.091	0.83	1	0.061	0.68
Putative uncharacterized protein	MAV_0156	A0Q962_MYCA1	34 kDa	8	0.54	1	6	0.38	1	6	0.42	1	0	0	0	8	0.54	1
Putative conserved membrane protein	MAV_0159	A0Q965_MYCA1	57 kDa	2	0.061	1	0	0	0	1	0.061	1	0	0	0	2	0.061	1
Putative uncharacterized protein	MAV_0179	A0Q985_MYCA1	24 kDa	4	0.29	1	2	0.15	1	3	0.2	1	0	0	0	4	0.29	1
Superoxide dismutase	MAV_0182	A0Q988_MYCA1	23 kDa	4	0.38	1	4	0.38	1	0	0	0	0	0	0	4	0.38	1
Bifunctional udp-galactofuranosyl transferase glft	MAV_0209	A0Q9B5_MYCA1	70 kDa	2	0.045	1	0	0	0	2	0.045	1	0	0	0	2	0.045	1
Antigen 85-A	MAV_0214	A0Q9C0_MYCA1	36 kDa	3	0.13	1	1	0.058	0.68	3	0.13	1	0	0	0	3	0.13	1
Antigen 85-C	MAV_0215	A0Q9C1_MYCA1	31 kDa	4	0.32	1	4	0.32	1	3	0.25	1	0	0	0	4	0.32	1
Acyl-CoA synthase	MAV_0217	A0Q9C3_MYCA1	69 kDa	8	0.22	1	7	0.2	1	3	0.12	1	3	0.095	1	5	0.17	1
Probable arabinosyltransferase C	MAV_0225	A0Q9D0_MYCA1	116 kDa	3	0.053	1	0	0	0	3	0.053	1	0	0	0	3	0.053	1
Glycerol kinase	MAV_0406	A0Q9V3_MYCA1	55 kDa	5	0.17	1	3	0.089	1	3	0.12	1	1	0.028	0.83	4	0.15	1
Transcriptional regulator, Crp/Fnr family protein	MAV_0453	A0Q9Z7_MYCA1	25 kDa	4	0.29	1	2	0.14	1	2	0.16	0.98	0	0	0	4	0.29	1
Acetyl-coenzyme A synthetase	MAV_0462	A0QA06_MYCA1	71 kDa	2	0.032	0.99	1	0.028	0.6	1	0.031	0.73	1	0.031	0.73	1	0.028	0.6
ABC transporter, ATP-binding protein DppD	MAV_0467	A0QA11_MYCA1	60 kDa	2	0.096	1	0	0	0	2	0.065	1	0	0	0	2	0.065	1
Putative uncharacterized protein	MAV_0502	A0QA45_MYCA1	11 kDa	2	0.34	1	2	0.34	1	1	0.16	0.61	0	0	0	2	0.34	1
D-alanyl-D-alanine carboxypeptidase/D-alanyl-D-alanine-endopeptidase	MAV_0529	A0QA71_MYCA1	46 kDa	2	0.069	1	0	0	0	2	0.069	1	0	0	0	2	0.069	1
ATP-dependent metallopeptidase HflB	MAV_0542	A0QA84_MYCA1	86 kDa	2	0.049	1	1	0.02	0.5	1	0.029	0.61	1	0.02	0.7	1	0.029	0.65
Putative uncharacterized protein	MAV_0566	A0QAA8_MYCA1	28 kDa	2	0.16	1	2	0.16	0.99	2	0.16	1	0	0	0	2	0.16	1
LpqE protein	MAV_0569	A0QAB1_MYCA1	19 kDa	3	0.25	1	0	0	0	3	0.25	1	0	0	0	3	0.25	1
Uncharacterized tRNA/rRNA methyltransferase	MAV_0574	Y574_MYCA1	32 kDa	2	0.14	1	1	0.097	0.68	2	0.14	1	0	0	0	2	0.14	1
Putative uncharacterized protein	MAV_0680	A0QAM1_MYCA1	32 kDa	2	0.14	0.98	1	0.06	0.52	1	0.078	0.61	0	0	0	2	0.14	0.98
Putative uncharacterized protein	MAV_0937	A0QBB0_MYCA1	20 kDa	2	0.32	1	1	0.14	0.68	2	0.32	1	0	0	0	2	0.32	1
Virulence factor Mce family protein	MAV_0949	A0QBC2_MYCA1	36 kDa	2	0.14	0.99	2	0.14	0.99	0	0	0	0	0	0	2	0.14	0.99
Stas domain protein	MAV_1062	A0QBM9_MYCA1	25 kDa	2	0.13	1	1	0.065	0.68	2	0.13	0.99	0	0	0	2	0.13	0.99
Putative uncharacterized protein	MAV_1082	A0QBP8_MYCA1	19 kDa	2	0.14	1	1	0.094	0.68	2	0.14	1	0	0	0	2	0.14	1
Molybdopterin biosynthesis protein moeA	MAV_1103	A0QBR8_MYCA1	45 kDa	4	0.17	1	1	0.042	0.83	3	0.096	1	1	0.042	0.83	3	0.096	1
Chain length determinant protein	MAV_1135	A0QBU9_MYCA1	51 kDa	8	0.27	1	4	0.15	1	7	0.24	1	0	0	0	8	0.27	1
Retinol dehydrogenase 13	MAV_1153	A0QBW5_MYCA1	31 kDa	5	0.25	1	3	0.14	1	3	0.16	1	0	0	0	5	0.25	1
Pantothenate kinase	MAV_1214	A0QC22_MYCA1	34 kDa	2	0.12	1	0	0	0	2	0.12	1	0	0	0	2	0.12	1
Putative uncharacterized protein	MAV_1241	A0QC48_MYCA1	15 kDa	4	0.39	1	4	0.39	1	2	0.21	0.98	0	0	0	4	0.39	1
Malate dehydrogenase-GN=mdh	MAV_1380	MDH_MYCA1	35 kDa	5	0.25	1	3	0.14	1	2	0.088	1	2	0.088	1	3	0.14	1
Putative uncharacterized protein	MAV_1445	A0QCQ0_MYCA1	10 kDa	2	0.63	1	1	0.37	0.68	2	0.63	1	0	0	0	2	0.63	1
Transcription termination factor	MAV_1514	A0QCW4_MYCA1	64 kDa	10	0.25	1	9	0.24	1	3	0.087	1	2	0.057	0.99	8	0.24	1
ATP synthase subunit alpha	MAV_1525	ATPA_MYCA1	60 kDa	18	0.51	1	13	0.38	1	11	0.28	1	8	0.31	1	10	0.29	1
ATP synthase gamma chain	MAV_1526	ATPG_MYCA1	34 kDa	9	0.35	1	5	0.28	1	7	0.27	1	3	0.12	1	6	0.33	1
ATP synthase subunit beta	MAV_1527	ATPB_MYCA1	53 kDa	9	0.28	1	7	0.23	1	6	0.19	1	2	0.078	1	7	0.22	1
Fatty acid synthase	MAV_1650	A0QD96_MYCA1	328 kDa	3	0.017	1	3	0.017	1	0	0	0	0	0	0	3	0.017	1
Putative uncharacterized protein	MAV_1655	A0QDA0_MYCA1	8 kDa	2	0.29	0.98	0	0	0	2	0.29	0.98	0	0	0	2	0.29	0.98
Acyltransferase family protein	MAV_1687	A0QDD0_MYCA1	62 kDa	4	0.11	1	0	0	0	4	0.11	1	0	0	0	4	0.11	1
ABC-transporter protein, ATP binding component	MAV_1695	A0QDD6_MYCA1	62 kDa	3	0.081	1	2	0.054	0.97	2	0.054	1	1	0.027	0.83	2	0.054	1
Putative uncharacterized protein	MAV_1705	A0QDE5_MYCA1	16 kDa	4	0.37	1	3	0.25	1	2	0.2	1	0	0	0	4	0.37	1
ATP-dependent Clp protease proteolytic subunit 2	MAV_1714	A0QDF3_MYCA1	23 kDa	2	0.2	0.98	2	0.2	0.98	0	0	0	0	0	0	2	0.2	0.98
Saccharopine dehydrogenase	MAV_1723	A0QDG2_MYCA1	44 kDa	4	0.18	1	3	0.16	1	3	0.14	1	0	0	0	4	0.18	1
Rne protein	MAV_1728	A0QDG7_MYCA1	102 kDa	8	0.12	1	4	0.071	1	5	0.085	1	0	0	0	8	0.12	1
Superoxide dismutase [Cu-Zn]	MAV_2043	A0QEC3_MYCA1	20 kDa	2	0.17	1	1	0.14	0.83	1	0.12	0.52	1	0.14	0.83	1	0.12	0.52
Putative uncharacterized protein	MAV_2175	A0QEP7_MYCA1	12 kDa	2	0.35	1	2	0.35	1	2	0.35	1	1	0.35	0.83	1	0.17	0.65
3-oxoacyl-[acyl-carrier-protein] synthase 2	MAV_2191	A0QER2_MYCA1	43 kDa	3	0.14	1	1	0.057	0.64	2	0.088	1	0	0	0	3	0.14	1
Acyl carrier protein	MAV_2193	A0QER4_MYCA1	12 kDa	4	0.43	1	4	0.43	1	3	0.3	1	0	0	0	4	0.43	1
Probable cytosol aminopeptidase	MAV_2279	A0QEZ5_MYCA1	53 kDa	19	0.55	1	17	0.46	1	15	0.45	1	2	0.064	1	17	0.48	1
Cytochrome b6	MAV_2296	A0QF12_MYCA1	62 kDa	2	0.062	0.99	1	0.018	0.68	1	0.044	0.24	1	0.018	0.83	1	0.044	0.28
Putative ubiquinol-cytochrome c reductase, iron-sulfur subunit QcrA-GN=MAV_2297	MAV_2297	A0QF13_MYCA1	44 kDa	6	0.21	1	2	0.072	0.99	6	0.21	1	0	0	0	6	0.21	1
Putative acyl-CoA dehydrogenase	MAV_2307	A0QF23_MYCA1	65 kDa	2	0.06	1	1	0.033	0.65	1	0.027	0.83	1	0.027	0.83	1	0.033	0.65
Protein MraZ	MAV_2327	MRAZ_MYCA1	16 kDa	3	0.27	1	3	0.27	1	0	0	0	2	0.21	1	1	0.063	0.65
Wag31 protein	MAV_2345	A0QF61_MYCA1	27 kDa	2	0.15	1	1	0.08	0.68	1	0.11	0.83	1	0.11	0.83	1	0.08	0.68
Short chain dehydrogenase	MAV_2376	A0QF89_MYCA1	32 kDa	4	0.22	1	3	0.15	1	3	0.2	1	1	0.074	0.46	3	0.2	1
Pup--protein ligase	MAV_2406	PAFA_MYCA1	51 kDa	3	0.066	1	2	0.044	1	2	0.049	1	0	0	0	3	0.066	1
DoxX subfamily protein, putative	MAV_2471	A0QFH5_MYCA1	36 kDa	6	0.25	1	4	0.19	1	4	0.22	1	2	0.1	1	4	0.22	1
Putative uncharacterized protein	MAV_2523	A0QFM7_MYCA1	22 kDa	3	0.31	1	3	0.31	1	0	0	0	1	0.083	0.83	2	0.23	1
Serine esterase, cutinase family protein	MAV_2759	A0QGB0_MYCA1	19 kDa	2	0.24	0.98	2	0.24	0.98	0	0	0	0	0	0	2	0.24	0.98
Putative uncharacterized protein	MAV_2778	A0QGC8_MYCA1	17 kDa	3	0.32	0.99	3	0.32	0.99	2	0.25	0.98	0	0	0	3	0.32	0.99
Antigen 85-B	MAV_2816	A0QGG5_MYCA1	35 kDa	8	0.42	1	4	0.24	1	7	0.37	1	2	0.17	1	6	0.34	1
Cyclase/dehydrase superfamily protein	MAV_2819	A0QGG8_MYCA1	17 kDa	4	0.37	1	4	0.37	1	4	0.37	1	1	0.072	0.83	3	0.3	1
ModD protein	MAV_2859	A0QGK7_MYCA1	38 kDa	4	0.22	1	4	0.22	1	4	0.22	1	0	0	0	4	0.22	1
Ppe family protein	MAV_2905	A0QGQ3_MYCA1	46 kDa	3	0.17	1	2	0.11	1	2	0.11	1	0	0	0	3	0.17	1
Ppe family protein	MAV_2906	A0QGQ4_MYCA1	40 kDa	2	0.06	1	1	0.029	0.68	2	0.06	1	1	0.029	0.83	1	0.031	0.65
PPE family protein	MAV_2909	A0QGQ7_MYCA1	47 kDa	4	0.13	1	4	0.13	1	3	0.11	1	3	0.1	1	1	0.03	0.65
Ppe family protein	MAV_2910	A0QGQ8_MYCA1	41 kDa	4	0.24	1	3	0.21	1	2	0.064	1	4	0.24	1	0	0	0
Putative uncharacterized protein	MAV_2917	A0QGR5_MYCA1	44 kDa	5	0.21	1	2	0.07	1	5	0.21	1	0	0	0	5	0.21	1
Secretion protein Snm4	MAV_2919	A0QGR7_MYCA1	53 kDa	6	0.17	1	4	0.11	1	5	0.15	1	0	0	0	6	0.17	1
PE family protein	MAV_2923	A0QGS1_MYCA1	6 kDa	2	0.74	1	2	0.74	1	2	0.74	1	2	0.74	1	0	0	0
Putative uncharacterized protein	MAV_2933	A0QGT1_MYCA1	53 kDa	2	0.061	1	0	0	0	2	0.061	1	0	0	0	2	0.061	1
Transcriptional regulator, TetR family protein	MAV_2960	A0QGV8_MYCA1	25 kDa	3	0.18	1	2	0.12	1	2	0.13	1	0	0	0	3	0.18	1
Putative uncharacterized protein	MAV_2964	A0QGW2_MYCA1	20 kDa	2	0.18	1	0	0	0	2	0.18	1	0	0	0	2	0.18	1
Tyrosine recombinase XerD	MAV_3070	A0QH66_MYCA1	34 kDa	2	0.1	0.99	0	0	0	2	0.1	0.99	0	0	0	2	0.1	0.99
Lysylphosphatidylglycerol biosynthesis bifunctional protein LysX	MAV_3128	LYSX_MYCA1	129 kDa	2	0.036	1	0	0	0	2	0.036	1	0	0	0	2	0.036	1
Universal stress protein family protein	MAV_3137	A0QHD3_MYCA1	14 kDa	3	0.29	1	2	0.18	0.98	1	0.12	0.61	0	0	0	3	0.29	1
Putative uncharacterized protein	MAV_3188	A0QHI3_MYCA1	15 kDa	3	0.3	1	1	0.12	0.68	3	0.3	1	0	0	0	3	0.3	1
NlpC/P60 family protein	MAV_3208	A0QHK2_MYCA1	30 kDa	2	0.1	1	2	0.1	1	1	0.055	0.61	0	0	0	2	0.1	1
Possible ketoacyl reductase	MAV_3226	A0QHM0_MYCA1	28 kDa	5	0.23	1	4	0.18	1	4	0.23	1	0	0	0	5	0.23	1
Oxidoreductase, short-chain dehydrogenase/reductase family protein	MAV_3227	A0QHM1_MYCA1	36 kDa	4	0.21	1	1	0.053	0.83	3	0.16	1	1	0.053	0.83	3	0.16	1
Glyceraldehyde-3-phosphate dehydrogenase, type I	MAV_3341	A0QHY5_MYCA1	36 kDa	5	0.2	1	5	0.2	1	0	0	0	0	0	0	5	0.2	1
Putative sporulation transcription regulator whiA	MAV_3357	WHIA_MYCA1	35 kDa	2	0.11	0.99	0	0	0	2	0.11	0.98	0	0	0	2	0.11	0.98
Putative uncharacterized protein	MAV_3362	A0QI06_MYCA1	12 kDa	2	0.5	1	2	0.5	1	1	0.3	0.61	1	0.2	0.78	1	0.3	0.65
LprG protein	MAV_3367	A0QI11_MYCA1	24 kDa	3	0.26	1	2	0.12	1	2	0.2	1	0	0	0	3	0.26	1
S-adenosylmethionine synthase	MAV_3382	METK_MYCA1	43 kDa	3	0.15	1	2	0.1	1	1	0.05	0.65	2	0.1	1	1	0.05	0.65
Metallopeptidase, zinc binding	MAV_3451	A0QI94_MYCA1	31 kDa	4	0.25	1	4	0.25	1	3	0.18	1	2	0.12	1	2	0.17	0.98
Peptidyl-prolyl cis-trans isomerase, cyclophilin-type	MAV_3462	A0QIA6_MYCA1	31 kDa	2	0.092	1	1	0.054	0.68	2	0.092	1	0	0	0	2	0.092	1
Protein export protein SecF	MAV_3467	A0QIB1_MYCA1	46 kDa	2	0.083	1	0	0	0	2	0.083	1	0	0	0	2	0.083	1
Protein export protein SecD	MAV_3468	A0QIB2_MYCA1	63 kDa	2	0.071	1	0	0	0	2	0.071	1	0	0	0	2	0.071	1
Putative uncharacterized protein	MAV_3615	A0QIQ4_MYCA1	76 kDa	2	0.065	1	0	0	0	2	0.065	1	0	0	0	2	0.065	1
Oxidoreductase, short chain dehydrogenase/reductase family protein	MAV_3655	A0QIU4_MYCA1	27 kDa	11	0.69	1	11	0.69	1	3	0.31	1	3	0.32	1	8	0.54	1
Polyribonucleotide nucleotidyltransferase	MAV_3676	PNP_MYCA1	80 kDa	4	0.074	1	3	0.074	1	1	0.025	0.61	2	0.045	0.98	2	0.048	1
Elongation factor Ts	MAV_3743	EFTS_MYCA1	29 kDa	2	0.12	1	2	0.12	1	0	0	0	0	0	0	2	0.12	0.99
30S ribosomal protein S2	MAV_3744	A0QJ28_MYCA1	30 kDa	11	0.66	1	9	0.51	1	10	0.58	1	4	0.26	1	7	0.41	1
Signal recognition particle protein	MAV_3770	A0QJ54_MYCA1	54 kDa	2	0.058	0.98	1	0.029	0.68	1	0.029	0.61	0	0	0	2	0.058	0.98
Putative uncharacterized protein	MAV_3813	A0QJ96_MYCA1	27 kDa	8	0.48	1	5	0.29	1	7	0.39	1	2	0.16	1	6	0.39	1
Pyridoxamine 5'-phosphate oxidase family protein	MAV_3840	A0QJB9_MYCA1	19 kDa	6	0.46	1	6	0.46	1	3	0.29	1	2	0.12	0.88	4	0.42	1
Cytochrome c oxidase, subunit I	MAV_3908	A0QJI2_MYCA1	60 kDa	2	0.044	0.99	2	0.044	0.99	0	0	0	0	0	0	2	0.044	0.99
Periplasmic binding protein	MAV_3910	A0QJI4_MYCA1	37 kDa	2	0.11	1	0	0	0	2	0.11	1	0	0	0	2	0.11	1
Ribonucleoside-diphosphate reductase	MAV_3919	A0QJJ3_MYCA1	80 kDa	3	0.075	1	3	0.075	1	0	0	0	0	0	0	3	0.075	1
Cell division ATP-binding protein FtsE	MAV_4003	A0QJR8_MYCA1	26 kDa	4	0.2	1	2	0.12	1	3	0.2	1	0	0	0	4	0.26	1
NADH dehydrogenase subunit j	MAV_4042	A0QJV6_MYCA1	28 kDa	2	0.095	1	1	0.036	0.68	1	0.058	0.61	0	0	0	2	0.095	1
Pyruvate decarboxylase	MAV_4093	A0QK04_MYCA1	65 kDa	7	0.24	1	7	0.24	1	2	0.072	1	1	0.027	0.83	6	0.22	1
Aldo/keto reductase	MAV_4098	A0QK09_MYCA1	35 kDa	6	0.32	1	3	0.13	1	6	0.32	1	0	0	0	6	0.32	1
Immunogenic protein MPT64	MAV_4130	A0QK41_MYCA1	27 kDa	2	0.13	1	2	0.13	1	2	0.13	0.98	0	0	0	2	0.13	1
Putative uncharacterized protein	MAV_4156	A0QK66_MYCA1	9 kDa	2	0.34	1	1	0.21	0.83	2	0.34	1	1	0.21	0.83	1	0.14	0.65
Polyphosphate kinase 2	MAV_4195	A0QKA2_MYCA1	33 kDa	5	0.24	1	4	0.16	1	2	0.12	1	0	0	0	5	0.24	1
PPE family protein-GN=MAV_4274	MAV_4274	A0QKH6_MYCA1	39 kDa	3	0.16	1	3	0.16	1	2	0.14	1	0	0	0	3	0.16	1
Probable cutinase Cut3	MAV_4283	A0QKI4_MYCA1	19 kDa	8	0.88	1	4	0.49	1	7	0.81	1	0	0	0	8	0.88	1
Isocitrate dehydrogenase [NADP]	MAV_4313	A0QKL2_MYCA1	83 kDa	2	0.046	1	1	0.023	0.83	1	0.023	0.65	1	0.023	0.83	1	0.023	0.65
ABC transporter, ATP-binding protein	MAV_4325	A0QKM3_MYCA1	91 kDa	5	0.091	1	2	0.038	0.99	5	0.091	1	0	0	0	5	0.091	1
60 kDa chaperonin 2	MAV_4365	CH602_MYCA1	57 kDa	12	0.37	1	10	0.31	1	5	0.18	1	5	0.17	1	7	0.22	1
10 kDa chaperonin	MAV_4366	CH10_MYCA1	11 kDa	5	0.59	1	5	0.59	1	3	0.28	1	1	0.15	0.83	4	0.51	1
Putative uncharacterized protein-GN=MAV_4380	MAV_4380	A0QKS7_MYCA1	29 kDa	3	0.23	1	1	0.068	0.68	3	0.23	1	0	0	0	3	0.23	1
Serine esterase, cutinase family protein-GN=MAV_4394	MAV_4394	A0QKU1_MYCA1	29 kDa	2	0.087	0.99	1	0.035	0.68	2	0.087	0.99	0	0	0	2	0.087	0.99
DNA-directed RNA polymerase subunit alpha	MAV_4398	RPOA_MYCA1	38 kDa	3	0.12	1	2	0.078	1	2	0.072	1	0	0	0	3	0.12	1
30S ribosomal protein S11	MAV_4400	RS11_MYCA1	15 kDa	4	0.52	1	0	0	0	4	0.52	1	0	0	0	4	0.52	1
30S ribosomal protein S8	MAV_4451	RS8_MYCA1	14 kDa	3	0.31	1	2	0.24	1	3	0.31	1	0	0	0	3	0.31	1
50S ribosomal protein L5	MAV_4453	RL5_MYCA1	21 kDa	2	0.2	1	1	0.11	0.68	2	0.2	1	0	0	0	2	0.2	1
30S ribosomal protein S17	MAV_4462	A0QL09_MYCA1	13 kDa	3	0.26	1	0	0	0	3	0.26	1	0	0	0	3	0.26	1
Putative uncharacterized protein	MAV_4487	A0QL34_MYCA1	30 kDa	2	0.12	1	0	0	0	2	0.12	1	0	0	0	2	0.12	1
Elongation factor Tu	MAV_4489	EFTU_MYCA1	44 kDa	16	0.53	1	15	0.51	1	6	0.19	1	5	0.17	1	11	0.44	1
Putative uncharacterized protein	MAV_4496	A0QL42_MYCA1	14 kDa	2	0.28	1	0	0	0	2	0.28	1	0	0	0	2	0.28	1
ABC transporter, ATP-binding protein	MAV_4504	A0QL50_MYCA1	37 kDa	6	0.24	1	6	0.24	1	2	0.089	1	1	0.054	0.83	5	0.22	1
50S ribosomal protein L10	MAV_4508	RL10_MYCA1	20 kDa	3	0.27	1	3	0.27	1	0	0	0	1	0.14	0.83	2	0.13	1
ABC1 family protein	MAV_4514	A0QL60_MYCA1	49 kDa	3	0.092	1	2	0.052	1	2	0.068	1	0	0	0	3	0.092	1
Putative uncharacterized protein	MAV_4583	A0QLC4_MYCA1	14 kDa	6	0.55	1	5	0.51	1	3	0.3	1	2	0.2	1	4	0.55	1
Mycobacterial family protein 11 protein	MAV_4595	A0QLD6_MYCA1	16 kDa	2	0.23	1	0	0	0	2	0.23	1	0	0	0	2	0.23	1
Short chain dehydrogenase	MAV_4597	A0QLD8_MYCA1	32 kDa	4	0.19	1	3	0.14	1	3	0.16	1	0	0	0	4	0.19	1
Putative uncharacterized protein	MAV_4606	A0QLE7_MYCA1	57 kDa	2	0.065	0.99	1	0.043	0.65	1	0.022	0.82	1	0.022	0.82	1	0.043	0.65
NAD dependent epimerase/dehydratase family protein	MAV_4649	A0QLJ0_MYCA1	41 kDa	2	0.08	0.98	0	0	0	2	0.08	0.98	0	0	0	2	0.08	0.98
Putative uncharacterized protein	MAV_4671	A0QLL1_MYCA1	37 kDa	3	0.12	1	0	0	0	3	0.12	1	0	0	0	3	0.12	1
Heparin binding hemagglutinin hbha	MAV_4675	A0QLL5_MYCA1	22 kDa	6	0.45	1	5	0.41	1	4	0.26	1	2	0.17	0.99	4	0.29	1
Putative uncharacterized protein	MAV_4695	A0QLN4_MYCA1	14 kDa	7	0.54	1	5	0.53	1	5	0.39	1	2	0.23	0.98	5	0.39	1
Phosphatidylserine decarboxylase proenzyme	MAV_4713	PSD_MYCA1	25 kDa	2	0.13	1	1	0.058	0.68	2	0.13	1	0	0	0	2	0.13	1
Putative uncharacterized protein	MAV_4792	A0QLY1_MYCA1	33 kDa	2	0.11	1	0	0	0	2	0.11	1	0	0	0	2	0.11	1
Ferredoxin, 4Fe-4S	MAV_4817	A0QM04_MYCA1	105 kDa	14	0.25	1	12	0.2	1	6	0.11	1	6	0.11	1	8	0.16	1
Glycosyl hydrolases family protein 16	MAV_4844	A0QM30_MYCA1	30 kDa	3	0.21	1	3	0.21	1	2	0.16	1	0	0	0	3	0.21	1
Acyl-CoA synthase	MAV_4891	A0QM74_MYCA1	61 kDa	4	0.11	1	4	0.11	1	0	0	0	0	0	0	4	0.11	1
Succinate dehydrogenase	MAV_4909	A0QM92_MYCA1	71 kDa	2	0.04	0.99	2	0.04	0.99	1	0.022	0.61	0	0	0	2	0.04	0.99
Oxidoreductase, short chain dehydrogenase/reductase family protein	MAV_4916	A0QM99_MYCA1	47 kDa	2	0.064	1	1	0.037	0.83	1	0.026	0.65	1	0.037	0.83	1	0.026	0.65
Putative uncharacterized protein	MAV_4942	A0QMC5_MYCA1	45 kDa	2	0.098	0.99	1	0.033	0.65	2	0.066	0.99	1	0.033	0.39	1	0.033	0.65
ErfK/YbiS/YcfS/YnhG family protein	MAV_4986	A0QMG9_MYCA1	35 kDa	5	0.25	1	2	0.12	1	4	0.2	1	0	0	0	5	0.25	1
Type I restriction-modification system, M subunit	MAV_5027	A0QMK9_MYCA1	55 kDa	6	0.14	1	4	0.095	1	3	0.073	1	1	0.026	0.83	5	0.14	1
Peroxisomal multifunctional enzyme type 2	MAV_5146	A0QMX5_MYCA1	30 kDa	8	0.47	1	7	0.42	1	1	0.053	0.83	1	0.053	0.83	7	0.42	1
Aldehyde dehydrogenase	MAV_5147	A0QMX6_MYCA1	51 kDa	16	0.55	1	12	0.33	1	9	0.27	1	6	0.19	1	10	0.37	1
Putative uncharacterized protein	MAV_5285	A0QNA8_MYCA1	52 kDa	3	0.15	1	2	0.077	1	3	0.15	1	0	0	0	3	0.15	1
mvin family protein	MAV_5298	A0QNC0_MYCA1	126 kDa	2	0.026	1	0	0	0	2	0.026	1	0	0	0	2	0.026	1
